# Supplementary material for: Pseudogene Transcripts in Head and Neck Cancer: Literature Review and In Silico Analysis
Source: Genes (Basel). 2021 Aug 17;12(8):1254. doi: 10.3390/genes12081254 (PMC8391979; doi:10.3390/genes12081254)
Supplement: Supplementary file 1 [file genes-12-01254-s001.zip]

Archive with 1 entries (1 files):
- genes-1299320-supplementary.pdf
